# Supplementary material for: Exploring the role of long noncoding RNAs in autophagy and cuproptosis processes via immune pathways in head and neck squamous carcinoma: A systematic review of the literature
Source: Medicine (Baltimore). 2024 Aug 23;103(34):e39335. doi: 10.1097/MD.0000000000039335 (PMC11346893; doi:10.1097/MD.0000000000039335)
Supplement: Supplementary file 2 [file medi-103-e39335-s002.xls]

ABHD5
ABL1
ABL2
ACBD5
ACLY
ACP2
ACSL1
ADIPOQ
AGT
AGER
AGTR1
AGTR2
AKT1
AKT2
AKT3
ALB
AMBRA1
AMFR
ANXA7
APAF1
APOL1
APOL6
APP
ARF6
ARSA
ARSB
ATF4
ATG10
ATG12
ATG13
ATG14
ATG16L1
ATG2A
ATG2B
ATG3
ATG4A
ATG4B
ATG4C
ATG4D
ATG5
ATG7
ATG9
ATG9A
ATG9B
ATM
ATP13A2
AURKA
BAD
BAG3
BAG6
BAIAP2
BAX
BBC3
BCKDHA
BCL2
BCL2L1
BCL2L11
BECN1
Becn2
BIRC2
BIRC5
BIRC6
BMF
BNIP3
BNIP3L
BOK
BRCA1
BST2
C19orf12
C9orf72
CALCOCO2
CAMK1
CAMK4
CAMP
CAPN1
CAPN10
CAPNS1
CASP1
CASP2
CASP8
CASP9
CAST
CAT
CATSPER4
CCL2
CCND1
CD38
CD4
CDKN1A
CDKN1B
CDKN2A
CDKN2D
CEBPB
CFLAR
CHEK1
CHMP2A
CHMP2B
CHMP3
CHMP4A
CHMP4B
CHMP4C
CHMP6
CHRND
CHUK
CISD1
CISD2
CLEC11A
CLEC12A
CLN3
CLTC
COPZ1
COX5A
CSF2
CSHL1
CTNNB1
CTSD
CTSL
CXCL12
CXCR3
CXCR4
CYB5A
CYBB
DACT1
DAP
DAP3
DAPK1
DAPK2
DAPK3
DCN
DDIT3
DDIT4
DENND3
DEPTOR
DICER1
DNAJA3
DNM1L
DRAM1
DRAM2
DUSP4
DVL2
E2F1
EEF2
EEF2K
EGFR
EI24
EIF2AK2
EIF2AK3
EIF2B1
EIF2S1
EIF4EBP1
EIF4G1
EIF4G2
ENG
EP300
EPG5
EPHB2
EPM2A
EPO
ERBIN
ERFE
ERN1
ERN2
EXOC2
FADD
FAS
FBXL2
FBXL20
FBXO7
Fbxw7as1
FIS1
FKBP1A
FLCN
FLT3LG
FN1
FOXO1
FOXO3
FUNDC1
GAA
GAB1
GABARAPL1
GABARAPL2
GABBR2
GATA4
GFER
GHRL
GJA4
Gm21596/Hmgb1
GNAI3
GNRH2
GOLGA2
GOPC
GPR18
GPR182
GPR37
GRID2
GRP
GSK3B
GTF2IRD2/GTF2IRD2B
HDAC1
HDAC10
HDAC2
HDAC6
HERC1
HGS
HIF1A
HIVEP2
HMGB1
HMOX1
HRAS
HSF1
HSP90AA1
HSPA5
HSPA8
HSPB8
HSPG2
HTR2B
HTT
ICMT
IDO1
IFNG
IFNGR1
IGF1
IGF1R
IKBKB
IKBKG
IL11
IL17A
IL1B
IL2
IL24
IL3
IL33
IL6
INS
Ins1
IRGM
Irgm1
ITGB4
ITPR1
KAT8
KDM4A
KDR
KIAA1524
KIF25
KIF5C
KRAS
KRT18
LACRT
LAMP1
LAMP2
LAMP3
LAPTM4B
LARP1
LEP
LEPR
LETM1
LMX1B
LOC102724788/PRODH
LRRK2
LZTS1
MAF1
MAP1LC3A
MAP1LC3B
MAP1S
MAP2K1
MAP2K2
MAP2K4
MAP2K7
Map3k7
MAPK14
MAPK8
MAPT
MBOAT4
MCL1
MCOLN1
MCOLN3
MDM2
MEFV
MEGF10
MET
MFN1
MFN2
MFSD8
MID2
MITF
MMP10
Mt3
MTDH
MTMR3
MTOR
MVB12A
MYC
MYD88
MYL3
MYOCD
NACC1
NAF1
NAMPT
NBR1
NCF1
NCR3
NDRG1
NEU3
NFE2L2
NGF
NHLRC1
NLRC4
NLRP4
NLRP6
NLRX1
NOD2
NOS1
NOS2
NOS3
NPC1
NQO1
NR1D1
NRBF2
NRBP2
NUPR1
OCRL
OPTN
OSTM1
PAFAH1B2
PARK2
PCGF1
PDK1
PDK2
PDK4
PGAM5
PIK3C2A
PIK3C2B
PIK3C3
PIK3CA
PIK3CB
PIK3R1
PIK3R2
PIM2
PINK1
PIP4K2A
PIP4K2B
PIP4K2C
PKM
PLA2G4A
PLCE1
PLD1
PLD2
PLEKHF1
PLG
PLK2
POLDIP2
POLG
PPARG
PPFIA4
PRKAA1
PRKAA2
PRKCD
PRKCQ
PRKD1
PRKDC
PRNP
PSAP
PSEN1
PTEN
PTGER2
PTPN22
PYCARD
QSOX1
RAB11A
RAB12
RAB1A
RAB7A
RAC3
RALGAPB
RAPGEF3
RASD2
RASIP1
RB1
RB1CC1
RELA
RGS19
RHEB
RIPK1
RNASEL
RNF152
RNF5
RNF7
ROCK1
ROCK2
RPS6KB1
RPTOR
RRAGA
RUBCN
RYR2
S100A8
S100A9
S1PR3
SCD
SCOC
SDHB
SERPINA1
SERPINH1
SESN2
SGSM2
SH3BP4
SH3GLB1
SHC1
SIK2
SIRT1
SIRT2
SIRT6
SLC33A1
SMAD2
SMAD4
SMPD1
SMYD3
SNAI1
SNCA
SNF8
SNRPE
SOAT1
SOD1
SOD2
SOGA1
SORCS2
SOX2
SPHK1
SPP1
SPTLC1
SPTLC2
SPTSSA
SQSTM1
SREBF2
SRPX
STAM
STAM2
STAT1
STIM1
STK11
STK38
STUB1
STX17
SUPT20H
SUPT5H
SVIP
SYNPO2
TAB2
TAB3
TACR2
TAS1R3
TBC1D10A
TBC1D10B
TBC1D10C
TBC1D14
TBC1D16
TBC1D17
TBC1D4
TBC1D5
TBC1D7
TBC1D9
TBC1D9B
TBK1
TCHP
TCIRG1
TECPR1
TFE3
TFEB
TGFB1
THBS2
THPO
TICAM1
TICAM2
TIGAR
TLR1
TLR3
TLR4
TLR5
TLR6
TLR7
TLR9
TMBIM6
TMEM173
TMEM59
TMEM74
TNF
TNFRSF10B
TNFSF10
TOP1MT
TP53
TP53INP1
TP53INP2
TP63
TP73
TPCN1
TPCN2
TRAF2
TRIB3
TRIM13
TRIM17
TRIM21
TRIM22
TRIM5
TRIM65
TRIM8
TSC1
TSC2
TSG101
TUFM
UBASH3B
UBB
UBQLN1
UBR4
UCP2
ULK1
ULK2
ULK3
USP10
USP13
USP19
USP30
USP33
UVRAG
VCP
VMP1
VPS13A
VPS18
VPS25
VPS28
VPS36
VPS37A
VPS37B
VPS37C
VPS37D
VPS39
VPS51
VTI1A
VTI1B
WAC
WASHC1
WDFY3
WDR24
WDR45
WDR6
XBP1
XPO1
YWHAQ
ZBTB24
ZC3H12A
ZFYVE1
ZKSCAN3
