# Supplementary material for: Exploring the role of long noncoding RNAs in autophagy and cuproptosis processes via immune pathways in head and neck squamous carcinoma: A systematic review of the literature
Source: Medicine (Baltimore). 2024 Aug 23;103(34):e39335. doi: 10.1097/MD.0000000000039335 (PMC11346893; doi:10.1097/MD.0000000000039335)
Supplement: Supplementary file 3 [file medi-103-e39335-s003.xls]

AC006449.6
AC006213.4
AL139384.1
ST7-AS1
STAG3L5P-PVRIG2P-PILRB
CD44-AS1
IRX4-AS1
AC122129.1
AC069148.1
AC005104.1
AC107308.1
AL359921.2
AC107027.3
AL035461.2
AL021578.1
AL354733.3
AF131215.5
AL359220.1
AC104411.1
AC112484.3
AL096828.3
IRAIN
AC245100.5
CCDC183-AS1
AC078883.1
COLCA1
PELATON
NEAT1
AL359091.3
ARHGEF35-AS1
AC105206.2
AL445222.1
SAP30-DT
AL157394.1
DELEC1
AL079303.1
BX284668.4
AC068338.3
ZNF232-AS1
TM4SF1-AS1
AC005332.5
AC118553.1
AC008687.3
AC060780.1
LINC02437
AL390728.5
AL133338.1
AC115618.1
AC104532.2
AC090517.2
XXYLT1-AS2
AC010168.2
AL355472.3
CAMTA1-DT
AL445524.1
AC026471.4
AC018926.2
AL109614.1
LINC01475
AL031716.1
ITGB2-AS1
CKMT2-AS1
AL590764.1
AC027020.2
AC015912.3
AC010503.4
AL353622.1
AC008906.1
AL049775.1
AC120053.1
USP27X-AS1
AL355385.1
LINC01278
AC007342.4
HOXB-AS1
STXBP5-AS1
BHLHE40-AS1
AC079305.1
AC004801.6
DBH-AS1
AP003486.1
LINC02889
CHROMR
AC091057.1
AC116913.1
LINC02178
CAHM
AC093297.2
AC053503.4
AL513165.1
AC040169.1
AC139887.2
LINC00899
LINC00342
RTCA-AS1
AC097641.2
IBA57-DT
URB1-AS1
AC034243.1
AC023509.3
AC004908.1
AC093788.1
AC115618.2
AL354836.1
SLCO4A1-AS1
AC132872.3
AC025048.2
AC131097.2
FOXP4-AS1
GLIDR
AC025171.5
AC008760.1
AC004918.1
PINK1-AS
AC002091.1
AC090114.2
MIR600HG
AL162258.2
AC068888.1
AL359504.1
HS1BP3-IT1
AC008649.1
AC008608.2
AC106795.2
U62317.1
LINC00707
SNHG14
AL645933.2
AP001574.1
AL450384.2
LINC02345
AL117332.1
DLEU1
FOXD3-AS1
EIF2AK3-DT
AC133785.1
AC078802.1
AL033397.2
AC008622.2
AC113139.1
AC004540.2
MIR200CHG
COSMOC
AC025166.1
AC022400.1
AC005392.2
LINC02525
AP002026.1
AL139287.1
AC139768.1
AC080112.1
AC073323.1
AC004034.1
AC104031.1
LINC01094
LINC01770
AC007991.2
AL033384.2
AC012615.1
AL133243.2
OTUD6B-AS1
AC107959.3
AC106900.1
SYNPR-AS1
EBLN3P
AC010654.1
AC015911.3
SNHG18
AC008946.1
NRSN2-AS1
AL133355.1
KLRK1-AS1
AC132192.2
LINC01963
AC079807.1
AC108673.3
AC106886.2
AL390195.2
AC004069.1
AL121761.1
AL356417.2
AC073896.4
HMGA1P4
ZSCAN16-AS1
CHKB-DT
ZNF433-AS1
LOH12CR2
AC060766.6
AC091982.3
AC011472.1
ZNF674-AS1
CNNM3-DT
AL031600.1
GAS5-AS1
AC005034.5
AP003119.3
AC010761.1
LINC02725
AL137246.2
AP002360.1
AC090587.1
ADNP-AS1
FALEC
AC011498.6
LINC02586
LMNTD2-AS1
SNHG4
Z97653.1
DNAJC9-AS1
AC103706.1
AC010789.1
LINC00667
AL121906.2
AC090739.1
AC010327.6
AL121672.3
AC083964.1
AL031670.1
AC004812.2
BAIAP2-DT
ZNF667-AS1
LINC01730
ENTPD3-AS1
AL590560.3
AC020910.5
AC010542.5
AC009237.14
AATBC
AC034213.1
CDKN2B-AS1
LINC00847
LINC01614
AC016394.1
AL022328.2
LINC01451
DTNB-AS1
AL031714.1
LINC01508
AP000442.1
SRP14-AS1
AC092910.3
AC138207.5
LINC00926
LOXL1-AS1
AC114730.3
AC022098.1
LINC00205
AL022328.1
AL355803.1
BTF3-DT
AC008669.1
AL121601.1
AC022144.1
AC114810.1
ERICD
AC091153.3
AL021707.7
AL137782.1
AL355075.2
AC024060.2
ACBD3-AS1
LINC00963
EIF2B5-DT
AL353804.1
C5orf38
AC009283.1
AC104463.2
ST3GAL3-AS1
AC099850.1
LINC02621
AL138689.1
LINC01133
IDH1-AS1
AL118506.1
HMGN3-AS1
AL133342.1
AC073896.2
PP7080
POLH-AS1
LINC00852
AL163051.1
AL596442.2
LINC-PINT
AC022706.1
AC005046.1
RPARP-AS1
AC074117.1
AC147067.1
AC036176.1
AL596244.1
AC011444.1
TRIM52-AS1
AC025181.2
AC018755.4
LINC01063
PAXIP1-DT
AL137003.1
AC124045.1
AC004148.1
AL031673.1
AC113346.1
AP000873.1
AP003774.2
AC015712.1
YEATS2-AS1
TBC1D8-AS1
AL807752.5
AL513304.1
LINC01929
AC093673.1
AC004130.2
AC138305.1
AL358472.2
AL355001.2
AC007485.1
AC009126.1
BX322562.1
AC026471.2
AC114488.1
AC008011.2
PITPNA-AS1
SLC12A5-AS1
AC133552.5
AC023310.4
CASC15
AL133520.1
AL357079.1
LINC00540
AC037198.1
AC107068.1
AC083862.1
AC109454.2
AC010643.1
AC084018.1
AC018752.1
AC092171.3
AC022509.2
LINC01816
KDM4A-AS1
AL162724.2
MIR3142HG
HCG11
DANCR
AC135050.5
Z92544.1
AL021807.1
TP53TG1
NRIR
AL109976.1
TRAPPC12-AS1
LINC02561
AC069281.2
AC009120.2
PRKAG2-AS1
HECW2-AS1
AL139289.1
ELF3-AS1
AL118558.3
AC131157.1
AL139035.1
A2M-AS1
AC074389.2
MAP3K14-AS1
STEAP3-AS1
AC073508.3
AC018645.3
AP001029.1
LINC01589
LNCOG
AC005288.1
AL513218.1
MINCR
PDXDC2P-NPIPB14P
APTR
AC022916.1
CH17-340M24.3
AC142472.1
AL157871.2
AC009065.8
AC064807.1
NBR2
AL161669.3
AC099343.2
LINC01537
AC018521.5
DCST1-AS1
AP004609.3
AC109479.1
AP001372.2
AC022364.1
AC130343.2
AC092916.1
TYMSOS
DLGAP1-AS1
SDCBP2-AS1
AC007066.2
LINC01932
AC018716.1
LINC01150
EXOSC10-AS1
PPP3CB-AS1
MIR223HG
AC016405.3
AC108449.2
AC080013.3
STARD7-AS1
AC067838.1
MIR17HG
RAB30-DT
AL355802.3
AC106738.1
SLBP-DT
AL357140.2
DHCR24-DT
BDNF-AS
BTG3-AS1
LINC02846
AL359881.1
AC011374.2
MIR762HG
AC096992.2
AL135925.1
AC015878.1
AL031985.3
AL359076.1
PSMB8-AS1
SBNO1-AS1
CYTOR
AC016727.1
SLC12A9-AS1
LINC00630
AC132872.1
AL354760.1
AP000223.1
AC124798.1
AC004223.4
AC104794.3
AL023803.1
LINC01206
AL137058.2
H1-10-AS1
HNRNPD-DT
NAPA-AS1
AC010457.1
AP001160.3
SNHG8
AC008124.1
AL158166.1
AC111149.2
HOXC-AS2
AC245884.8
MIR99AHG
AC022031.2
AL162274.2
MIR222HG
AC011445.1
TMEM44-AS1
LINC00685
LINC00393
AL162431.1
AC013731.1
TRG-AS1
DICER1-AS1
CRIM1-DT
ACAP2-IT1
AC008537.2
C6orf223
SCAMP1-AS1
LINC00265
KCNMB2-AS1
LINC00957
AC009404.1
ANKRD44-AS1
AC009113.1
AC079921.2
AC004908.2
AC145207.5
MID1IP1-AS1
AC095057.3
ARRDC1-AS1
AC005696.1
AC009309.1
SOX2-OT
AC116914.2
ODC1-DT
TBILA
AC064807.4
RNASEH1-AS1
AC025154.2
AC008115.3
LINC02031
AC016957.2
ZKSCAN2-DT
AC079684.1
CD27-AS1
AC019080.3
PPP1R14B-AS1
AC026336.3
LINC01315
ZEB1-AS1
AC096586.2
AP002954.1
AL442125.2
AC102953.2
AL355607.1
NCK1-DT
AC097534.1
KCNJ2-AS1
AC011815.1
AC061992.2
AC145423.1
AL731577.2
AC022784.1
Z83843.1
AC008764.2
AC104825.1
AC015813.1
NDUFV2-AS1
AC093278.2
AC005520.2
KCTD21-AS1
AL512598.1
AP005205.2
PLA2G4E-AS1
PIK3CD-AS2
CENATAC-DT
LINC01705
AC109322.1
SH3BP5-AS1
AC137932.1
AC007038.1
SNAI3-AS1
AP001434.1
AC107464.2
POLR2J4
AC103691.1
AC090559.1
AC092171.4
AC046143.2
AL928654.1
AL391001.1
AC005785.1
LINC01138
AC026803.2
LINC01752
AL353796.1
AC021087.4
HEIH
CNN3-DT
AC026333.4
SOX21-AS1
AC003102.1
AC104118.1
U91328.1
AC013652.1
ERVK13-1
AC008771.1
MYHAS
AC048344.4
RASSF8-AS1
AC090425.3
AC005387.1
AL596094.1
C1RL-AS1
FOXN3-AS1
AL512791.1
AC092953.2
AP003352.1
UNC5B-AS1
AC008443.4
AL022067.1
AC138207.2
AL390198.1
AC010883.1
CCR5AS
AC010809.1
TTC23L-AS1
AC006206.2
AP001062.1
AL031775.1
L3MBTL2-AS1
AL662797.1
Z69706.1
LINC01882
LINC02562
AL133353.1
RAB33B-AS1
LINC01290
AC104564.3
AC010245.2
AC131009.3
PCAT6
LINC01711
AL158212.3
EPB41L4A-DT
LINC02878
IQCH-AS1
ZNF213-AS1
LINC02613
AL031186.1
EIF3J-DT
AP000851.2
AC012368.1
IL10RB-DT
AL121944.1
PRRT3-AS1
AC073195.1
AC090617.5
THBS3-AS1
AC145098.1
ZBTB11-AS1
AC005840.4
Z97200.1
AF196972.1
AC009171.2
AL160006.1
AC106782.5
AC087752.4
AC000068.2
AC020907.1
AC009403.1
AC024560.3
CCDC18-AS1
ATXN2-AS
GS1-124K5.4
FAM13A-AS1
EPB41L4A-AS1
AC009093.1
MYLK-AS1
NPTN-IT1
TTC28-AS1
LINC02820
AC121757.1
AL354892.2
AC026367.3
FAM111A-DT
NINJ2-AS1
VPS9D1-AS1
SNTG2-AS1
AC106798.1
AP001318.2
CRNDE
AC011472.2
PPP4R3B-DT
AC007541.1
AC005253.1
AC245140.2
AC020765.2
AC027796.4
AC090589.3
AC004253.1
CAPN10-DT
GIHCG
AC002091.2
AL844908.1
AC026803.1
AC093627.4
C2orf49-DT
AL359921.1
AC025265.1
AL133215.2
ALMS1-IT1
AC019131.2
AC025171.1
AC053503.3
TMPO-AS1
AF165147.1
AC010719.1
AC147067.2
AL513320.1
LINC01128
SFTA1P
DLEU2
AC011676.1
TRAM2-AS1
AC008735.2
PTCSC2
LINC00853
AL023284.4
DTX2P1-UPK3BP1-PMS2P11
MIR155HG
MAP3K5-AS1
LENG8-AS1
ATP2B1-AS1
AL354754.1
SNHG15
LINC02035
AL359513.1
LINC01405
AL591895.1
AP001107.4
FGF14-AS2
AL049840.2
AC006449.2
AC079610.1
OBSCN-AS1
AC010186.3
AL133523.1
AC099066.2
ALOX12-AS1
LINC02609
AP000487.1
AL513534.2
AC009237.15
SNHG30
AC002401.4
USP46-DT
AC092295.2
MUC20-OT1
PCCA-DT
AC015849.3
AL157932.1
LINC02188
AL162586.1
LINC01503
ARIH2OS
COPDA1
C5orf66-AS1
AP000238.1
PSMA3-AS1
AL583785.1
AC138028.4
HK2-DT
AC135048.3
AC004771.2
STIM2-AS1
PICART1
AC004943.2
HOXC-AS1
NAALADL2-AS2
AC008915.2
AP002907.1
LANCL1-AS1
AL049840.3
AL049838.1
AC005696.4
AC079414.3
AP003419.3
AC099850.3
NCBP2-AS1
Z95115.1
MED8-AS1
AC002553.2
AC087289.5
DGUOK-AS1
AC139795.2
IER3-AS1
AC027319.1
AC007292.1
OLMALINC
AC129492.1
BOK-AS1
AC253536.6
LINC01269
AC007098.1
AC017100.1
LINC00893
LINC01775
AC008870.2
TGFB2-AS1
Z82243.1
AC004233.2
ASMTL-AS1
AL136295.7
SCGB1B2P
AC108047.1
AC007728.3
AC040970.1
AC002116.2
LINC01089
AC015726.1
AC025048.4
NALT1
PCOTH
AL122035.1
PTOV1-AS1
AC009950.1
DDX11-AS1
TNFRSF10A-AS1
CEROX1
AC007773.1
AL021707.8
AC026356.1
AC092119.2
AC090515.4
MIF-AS1
AP003392.1
AC079848.1
AC099518.6
AC017104.1
AC116407.2
AC009065.4
ATP1A1-AS1
FLJ37453
PAN3-AS1
AC093726.2
AC087752.3
AP000759.1
AC055822.1
AC004975.2
AC034231.1
AC008759.3
WDR5B-DT
TIPARP-AS1
AC145343.1
LRRC8D-DT
AL033397.1
AC018521.6
AC007114.1
AC015722.2
AC083973.1
DLGAP1-AS2
TNKS2-AS1
ARHGAP31-AS1
AC010271.1
AC012313.6
AC020978.4
AL451042.2
AC020558.2
ZNF460-AS1
LINC01127
AC012615.6
AL022341.1
AC036214.2
PRKCZ-AS1
AC083880.1
HOTAIRM1
LINC00909
SREBF2-AS1
AL022322.1
AC009061.2
AC010834.3
FAM201A
LINC02057
LINC00839
AC021016.1
TENM3-AS1
AL133371.2
AC087239.1
TMEM92-AS1
AC114489.1
AP001033.2
AL035071.1
SNHG3
AC011352.3
AC093001.1
SIAH2-AS1
GASAL1
AP001347.1
LINC02761
LINC01607
AC022034.1
AL445250.1
ZNRD2-AS1
AC008438.1
FAM83A-AS1
AC068620.2
OIP5-AS1
AL136084.2
MAP3K4-AS1
AP001505.1
FAM193B-DT
AC244197.2
RBMS3-AS3
CLCA4-AS1
AC112721.2
AP000254.2
BX293535.1
SLC25A21-AS1
AC018638.7
AL691482.3
KLHDC7B-DT
AC127024.4
AL049840.4
ZNF529-AS1
AC106028.3
AL133467.1
AC068506.1
AL645940.1
LINC02351
AL135999.1
MAILR
PRKCQ-AS1
MIR1-1HG
LINC02195
LINC02765
AC254633.1
AC022306.2
AC083967.1
AL135818.2
ANK3-DT
MIR210HG
LINC00944
THAP9-AS1
AC091271.1
AL136018.1
SPATA41
AL604028.1
AC005162.1
AL450326.1
AL157813.1
AP002336.2
AC133528.1
LINC02560
CTC-338M12.4
LINC01703
AL118516.1
NOP14-AS1
AL390755.1
MAPKAPK5-AS1
RAD51-AS1
AL390719.2
MCF2L-AS1
AP003469.2
AC005076.1
LINC01176
AL391244.1
AC069224.1
AC010331.1
AL021707.3
MCCC1-AS1
AL136295.2
SNHG21
AC109460.2
AC107081.1
AC005670.3
AC096733.2
AP006621.4
AC010326.3
AP000251.1
AC107214.2
LINC02580
AC090181.2
AL451085.2
AC006157.1
ZNF22-AS1
AC020907.4
AL512625.2
LINC00426
AC009318.4
AC083799.1
AC106820.3
BX470102.1
EMSLR
SNHG1
AL451042.1
AC105219.1
AL139288.1
CR936218.1
AC002467.1
LINC01679
AC131159.1
AC009506.1
C5orf34-AS1
LINC01857
AL158206.1
AC005332.3
AC104126.1
USP30-AS1
LIPE-AS1
LINC02544
AL358075.2
AC004241.3
LINC01389
SLC30A6-DT
SH3RF3-AS1
LINC00921
AL357054.4
GAS6-DT
SOS1-IT1
SNHG25
AC012306.2
AC093702.1
AC010319.4
LINC01004
TTLL11-IT1
LINC01786
AC027097.2
AC011337.1
AC016876.2
AL499627.1
AF131216.3
LINC00324
AL731567.1
WNT5A-AS1
AP001160.1
INSIG1-DT
AL591501.1
AL133367.1
AC024896.1
AC005476.2
AC016888.1
MIR23AHG
AL391121.1
PRKAR1B-AS1
AC139100.2
LINC01569
SNHG20
AL122125.1
AC009271.1
AC087392.1
SNHG32
AC100810.1
AC004704.1
LBX2-AS1
PIK3IP1-DT
AL391056.1
FLJ20021
PARD3-AS1
LINC01546
AL021707.2
CARD8-AS1
JPX
AC008556.1
AC098851.1
AL109936.2
MAGI2-AS3
KMT2E-AS1
SLC25A25-AS1
HOTAIR
AP005329.2
PXN-AS1
AC127024.5
AL356481.3
AC106897.1
EMC1-AS1
LINC02693
PKD1P6-NPIPP1
AC093627.5
SNHG10
HHIP-AS1
AC026401.3
AC093157.1
C5orf66
AC008406.3
AC069307.1
AC084824.5
MAFG-DT
AL117379.1
AC100847.1
MAP3K2-DT
AC138696.2
AL606489.1
AF131215.6
AC037459.2
AC083801.2
LINC02604
AC145423.2
LINC00526
AC092803.1
LINC01480
LINC01876
AL118558.4
LINC01096
AL031667.3
AC005261.1
AC092368.3
ARHGAP27P1-BPTFP1-KPNA2P3
AL109917.1
AL122035.2
AC011374.1
AC009133.1
ANKRD10-IT1
LINC00519
AC018816.1
AC025175.1
PVT1
SP2-AS1
AC097713.1
FMR1-IT1
GTSE1-DT
PCED1B-AS1
AGBL5-IT1
SCAT2
VASH1-AS1
AL512353.1
LINC02605
AC245128.3
AC005393.1
AC016876.1
AC006538.1
AL139246.3
AC034236.2
DNAJC3-DT
AC005911.1
AC010226.1
GABPB1-AS1
YTHDF3-AS1
AL354707.1
TNFRSF14-AS1
AL117336.1
SAMD12-AS1
AC069360.1
AC100814.1
AC100861.1
UBAC2-AS1
LINC01305
AL606491.1
TFAP2A-AS1
AL359715.3
AC128709.3
AC010894.1
ENO1-AS1
MBNL1-AS1
AC073842.2
AC011477.2
AC002398.1
AC084819.1
AC026740.1
AL162595.1
MZF1-AS1
AC019080.1
AL358472.3
SEPTIN9-DT
AL596202.1
AC073389.1
AC007938.3
AL031775.2
AC012640.2
AC092354.2
AC004596.1
AC004816.2
AC110792.3
PTOV1-AS2
AL732292.2
AC129510.1
ASB16-AS1
AL592424.1
AC002128.1
AC005899.6
CD2BP2-DT
AC046134.2
ZNF426-DT
AC092115.3
AC135050.3
AC002550.2
AC074032.1
SNHG5
AC011468.1
AL513477.2
AC004990.1
AC007365.1
AC083843.2
SNHG12
UST-AS2
ST20-AS1
MIR193BHG
AC025176.1
AC007182.1
AC093249.6
AC087392.5
MIR133A1HG
LINC01376
AC108134.1
Z94721.1
LINC01006
AC090948.2
MIR1915HG
AC008105.1
AL035258.1
LINC02362
AC092718.3
AC245060.2
AC012073.1
CASC19
AL078581.2
AC024575.1
AL157373.2
AC108860.2
Z93930.2
KTN1-AS1
MIR4435-2HG
AC027575.2
AC010973.2
SNHG11
LINC01023
Z68871.1
LINC00885
AC005332.6
TOLLIP-AS1
LINC01050
AL139011.1
HCP5
P3H2-AS1
PANK2-AS1
LINC02084
AC019080.4
AC006042.1
AC012181.2
TMEM161B-AS1
AL355574.1
AP002449.1
AL645608.6
AC027763.2
LINC01871
SNHG19
AC136604.2
TRPM2-AS
HLA-DQB1-AS1
AC108134.4
AL135818.1
GARS1-DT
AC107982.3
LINC00115
AC011481.1
LINC02158
AC083841.1
AC078881.1
ATP1B3-AS1
PAXIP1-AS2
AL590617.2
AC098487.1
WEE2-AS1
AC009093.2
U62317.3
AL844908.2
AL355353.1
WAC-AS1
BOLA3-AS1
AC008074.2
AC010168.1
LINC01311
AL928654.2
AL354993.2
AC073389.3
THBS4-AS1
RARA-AS1
LINC01139
AP001830.1
SNHG6
AC007998.3
AC008982.2
AL139385.1
UBE2D3-AS1
AC004803.1
AC005696.3
AC008763.1
AL135910.1
LINC00638
AC135050.6
AC080013.1
AP001527.2
LINC02381
AC034206.1
PPP1R26-AS1
AL356481.1
AC004687.1
SNHG16
SEMA3B-AS1
AC015819.1
AC087741.2
AC084824.4
AC092969.1
AC073046.1
AC016877.3
AC021028.1
AL603839.3
AL031432.3
AC244230.1
AC092118.2
AC024592.2
AC027682.6
AC096677.1
AC127502.2
LINC01694
MELTF-AS1
AP006621.3
AC064836.2
AC125807.2
MIATNB
PRECSIT
AL355488.1
LINC02062
AC084125.4
LINC00865
AC134312.5
AL441992.1
AC107952.2
LINC01943
ASH1L-AS1
AC090948.1
AC048341.2
GAS5
THUMPD3-AS1
OGFRP1
CTBP1-DT
AC003101.2
SERTAD4-AS1
NIFK-AS1
AC005005.3
AC139100.1
AC110285.2
AC013403.2
AC092171.5
KIAA1671-AS1
AC104758.1
DNM3OS
AC008972.2
LINC02361
AC068473.5
AL136295.6
AC022007.1
AC079336.5
AC254562.3
AC091563.1
AC120114.1
AL157935.1
AC104695.3
AC027644.3
AC008393.1
AC007406.4
AC015922.2
LINC01215
AC007384.1
MIAT
MIR9-3HG
AP000894.4
AC027097.1
AP001363.2
AL021878.2
ZNF32-AS2
AP001469.3
CA3-AS1
LINC01560
AL513550.1
MUC12-AS1
LINC00649
AC007996.1
AC011462.4
LINC01547
ABALON
LINC00941
LINC01322
NORAD
AC024075.1
AC012645.1
AC093110.1
AL021707.6
OSER1-DT
AC025287.3
AC009779.2
REPIN1-AS1
AC012181.1
MIR100HG
TTTY14
AC020915.1
GLIS2-AS1
AC091185.1
AL606834.1
ZFAS1
PLBD1-AS1
AC010280.1
FEZF1-AS1
DLG5-AS1
AC133644.1
AC010359.2
AC098484.1
AC008610.1
AC104958.2
AC233728.1
RAB11B-AS1
AP000808.1
AC073896.3
AC108488.1
RFX5-AS1
AL049840.5
AL138976.2
AP002840.2
TRBV11-2
AL109741.1
LINC00702
AC090772.3
AC104041.1
AC025165.4
AC005229.3
HCG18
LINC02166
C10orf71-AS1
MAP4K3-DT
MMP25-AS1
AC005083.1
AC124067.2
AC009054.2
AC002310.1
AP000240.1
AC114956.1
AP001628.1
ERICH6-AS1
PSPC1-AS2
AC010997.4
RUSC1-AS1
AC012676.1
AC005674.1
AL022328.3
AP002748.4
TAF1A-AS1
AC090198.1
AC116351.2
ZNF236-DT
LINC02446
AC004816.1
SNHG7
BRWD1-AS2
PRR34-AS1
AC093484.4
AL121899.1
LINC00653
ZNF687-AS1
AC026304.1
KANSL1-AS1
AC125494.2
AL603839.2
AC012236.1
MHENCR
AC006435.2
AL390778.2
AL136531.1
AL096865.1
AC002553.1
AC012442.1
AC009118.3
AC119403.1
FZD10-AS1
AC021078.1
ATP2A1-AS1
LINC02004
LINC00467
WARS2-AS1
AC019171.1
AC005790.1
AC026979.2
AC108010.1
AC010969.2
AC004492.1
AC024075.2
VPS13B-DT
LINC00339
AL161891.1
RHOXF1-AS1
AC112491.1
DDX59-AS1
AC125257.1
ETV7-AS1
LINC00668
AF117829.1
LINC01820
AC008764.6
AL050341.2
OR2A1-AS1
ELOA-AS1
LINC02585
AC027307.2
SNHG9
AC080038.1
AC012065.2
AL035661.1
AC243960.1
AP006621.2
BACE1-AS
AC008443.3
AC135178.6
MRPL20-AS1
TMEM99
AP005482.2
PCBP1-AS1
TMEM147-AS1
AC022211.2
OVOL1-AS1
NDUFB2-AS1
AL391427.1
ZNF436-AS1
AC084036.1
TPT1-AS1
AC012184.3
AC093752.2
AC093227.1
PDE2A-AS2
AP001462.1
HYI-AS1
AC098484.2
AC084117.1
SUGT1-DT
AC005261.3
AC011297.1
AC253536.3
CEBPA-DT
AC012467.2
LINC00623
AC008280.2
AC124283.2
AC003070.1
LINC02454
AL355312.3
AC068338.2
B3GALT5-AS1
AC011450.1
AP001033.1
AP002807.1
AP001469.2
AC137630.3
AC009005.1
AL365361.1
AC010531.6
AL136162.1
AC040977.1
ILF3-DT
EP300-AS1
AC079907.1
AC060766.3
STARD4-AS1
AL365330.1
AC136475.3
SNHG17
AL022328.4
NUP50-DT
AC139530.1
LINC00106
MNX1-AS1
AC063948.1
AC011468.5
ZNF710-AS1
LINC01018
BX537318.1
SPINT1-AS1
TFAP2E-AS1
AC090948.3
LINC02875
AL662844.4
AL512274.1
AC073569.2
AC011461.1
BNC2-AS1
AL513327.1
IRF1-AS1
HDAC4-AS1
MIR4453HG
LINC00476
AL353708.3
ELFN1-AS1
AC079922.2
AC025171.2
INE1
AC006305.1
TMEM9B-AS1
SOCAR
AC006449.5
LINC02550
AC015871.3
LINC00942
AC008105.2
NUP153-AS1
ATXN1-AS1
CPNE8-AS1
LINC02870
AC107375.1
DM1-AS
AC026367.2
Z99572.1
AC087741.1
AL136304.1
AL121820.2
AC011483.1
LINC00173
AC024075.3
SNHG29
AC039056.2
AC110995.1
AC093620.1
TUBA3FP
LINC01564
AL132712.1
AP001542.3
AL022316.1
LINC01144
TMEM132D-AS1
AC090425.2
AP003068.1
ANAPC1P2
AC084809.2
NKILA
AC010731.1
AC115522.1
AL121832.2
AP005899.1
LINC01184
AC093010.2
ACVR2B-AS1
LINC00235
UGDH-AS1
AC087623.1
CHASERR
AL356740.3
AC009120.3
AP002761.4
FGD5-AS1
AC080013.2
AC073655.2
AC015802.3
SNHG28
AC005034.3
AC006942.1
TBX2-AS1
AC005722.4
AC016065.1
UBR5-AS1
AC055854.1
AC127024.6
LPP-AS2
ILRUN-AS1
NNT-AS1
NFYC-AS1
LINC01521
LNCTAM34A
COA6-AS1
PDCD4-AS1
LINC01355
AC023302.1
LINC01235
FAM160A1-DT
AL139286.1
LINC01011
LINC01214
UBL7-AS1
LINC01003
PRANCR
AC232271.1
AC010809.2
AP001065.3
AC145207.8
AL023803.2
AL035587.1
LINC01534
AL121929.2
RUNX3-AS1
AC109347.2
MIR924HG
AP003071.4
AL132989.1
AC046143.1
KIF1C-AS1
AC124016.1
AP001189.3
AC104083.1
AC138956.2
