# Supplementary material for: Exploring the role of long noncoding RNAs in autophagy and cuproptosis processes via immune pathways in head and neck squamous carcinoma: A systematic review of the literature
Source: Medicine (Baltimore). 2024 Aug 23;103(34):e39335. doi: 10.1097/MD.0000000000039335 (PMC11346893; doi:10.1097/MD.0000000000039335)
Supplement: Supplementary file 4 [file medi-103-e39335-s004.xls]

AC006449.6
STAG3L5P-PVRIG2P-PILRB
AL359921.2
AC107027.3
AL035461.2
AL359220.1
AC060780.1
AL390728.5
AC090517.2
CKMT2-AS1
AC010503.4
AL353622.1
AC120053.1
BHLHE40-AS1
AC079305.1
AC004801.6
AC091057.1
AC116913.1
LINC00899
URB1-AS1
AC025048.2
AC068888.1
AC008608.2
LINC00707
AL450384.2
FOXD3-AS1
EIF2AK3-DT
AL033397.2
AC012615.1
AL133243.2
SYNPR-AS1
AC132192.2
AC079807.1
AC108673.3
AL390195.2
AC073896.4
AC091982.3
GAS5-AS1
AC005034.5
AC010761.1
AP002360.1
AC090587.1
ADNP-AS1
DNAJC9-AS1
LINC00667
ZNF667-AS1
AC009237.14
CDKN2B-AS1
LINC00847
AL022328.2
SRP14-AS1
LINC00205
AL022328.1
AC024060.2
AC099850.1
LINC01133
IDH1-AS1
AC073896.2
AL163051.1
RPARP-AS1
AC074117.1
AC036176.1
AC011444.1
TRIM52-AS1
PAXIP1-DT
AL137003.1
AC004148.1
AL031673.1
AP000873.1
TBC1D8-AS1
AC093673.1
AC004130.2
AC138305.1
AL358472.2
PITPNA-AS1
AL357079.1
AC084018.1
AC018752.1
DANCR
AL021807.1
TRAPPC12-AS1
AC009120.2
APTR
AC022916.1
AC009065.8
NBR2
AC099343.2
LINC01537
AP001372.2
AC007066.2
AC108449.2
STARD7-AS1
AC067838.1
SLBP-DT
MIR762HG
AC096992.2
CYTOR
AC016727.1
SLC12A9-AS1
LINC00630
AP000223.1
AC124798.1
AC004223.4
AC104794.3
HNRNPD-DT
SNHG8
AC008124.1
AC111149.2
TMEM44-AS1
AC013731.1
SCAMP1-AS1
MID1IP1-AS1
AC095057.3
ARRDC1-AS1
AC005696.1
AC116914.2
ODC1-DT
ZKSCAN2-DT
AC079684.1
CD27-AS1
AC019080.3
LINC01315
AL731577.2
AC022784.1
AC008764.2
CENATAC-DT
SH3BP5-AS1
AC007038.1
AC008966.1
AC092171.4
AC026333.4
SOX21-AS1
AC090425.3
AC008443.4
L3MBTL2-AS1
AL158212.3
ZNF213-AS1
AL031186.1
EIF3J-DT
PRRT3-AS1
AC073195.1
AC106782.5
AC000068.2
AC020907.1
GS1-124K5.4
EPB41L4A-AS1
TTC28-AS1
LINC02820
AL354892.2
FAM111A-DT
VPS9D1-AS1
AP001318.2
AC005253.1
AC020765.2
AC004253.1
CAPN10-DT
C2orf49-DT
AC025265.1
AL133215.2
AF165147.1
AL513320.1
PTCSC2
DTX2P1-UPK3BP1-PMS2P11
LENG8-AS1
ATP2B1-AS1
AL591895.1
FGF14-AS2
ALOX12-AS1
SNHG30
PCCA-DT
ARIH2OS
C5orf66-AS1
PSMA3-AS1
AL136040.1
AL049840.3
AC079414.3
AC007292.1
OLMALINC
LINC01269
AC007098.1
LINC00893
AC008870.2
AL136295.7
AGAP2-AS1
AC002116.2
LINC01089
AL122035.1
PTOV1-AS1
DDX11-AS1
AC092119.2
AC079848.1
ZNF460-AS1
SREBF2-AS1
AL022322.1
AC009061.2
AC010834.3
ZNRD2-AS1
AC008438.1
AC068620.2
OIP5-AS1
PPP1R21-DT
AP000254.2
BX293535.1
AC127024.4
AL135999.1
AC091271.1
LINC01703
AL118516.1
MAPKAPK5-AS1
RAD51-AS1
AL391244.1
AC069224.1
AC010331.1
SNHG21
AC007566.1
AC073073.2
AL512625.2
EMSLR
SNHG1
AL451042.1
AC002467.1
AC009506.1
AC005332.3
SLC30A6-DT
SOS1-IT1
AC010319.4
WNT5A-AS1
AC024896.1
SNHG20
AL122125.1
SNHG32
FLJ20021
AL021707.2
JPX
AL109936.2
SLC25A25-AS1
PXN-AS1
AC127024.5
SNHG10
AC093157.1
AC084824.5
MAFG-DT
AC138696.2
AF131215.6
LINC00526
LINC01876
AL031667.3
LINC00519
SP2-AS1
GTSE1-DT
SCAT2
AL512353.1
AC245128.3
AC016876.1
AC034236.2
GABPB1-AS1
AL354707.1
SAMD12-AS1
AC128709.3
AL162595.1
AC067930.3
AC019080.1
AL596202.1
PTOV1-AS2
AC129510.1
ASB16-AS1
AC092115.3
AC004990.1
SNHG12
LINC01376
LINC01006
AC092718.3
AC024575.1
KTN1-AS1
MIR4435-2HG
Z68871.1
AC005332.6
AC019080.4
TMEM161B-AS1
GARS1-DT
AC011481.1
AL354993.2
SNHG6
AC135050.6
PPP1R26-AS1
AC073046.1
AC096677.1
MELTF-AS1
AL355488.1
ASH1L-AS1
AC048341.2
GAS5
THUMPD3-AS1
NIFK-AS1
KIAA1671-AS1
AL136295.6
AC022007.1
AC120114.1
MIR9-3HG
AC027097.1
AP001469.3
LINC01560
AC007996.1
AC024075.1
OSER1-DT
AC009779.2
REPIN1-AS1
ZFAS1
RAB11B-AS1
AC073896.3
AL049840.5
AC090772.3
AC005229.3
AC002310.1
AC010997.4
TAF1A-AS1
SNHG7
BRWD1-AS2
LINC00653
AL136531.1
AC012442.1
AC009118.3
AC019171.1
AC108010.1
AC004492.1
AC024075.2
LINC00339
AL161891.1
AC125257.1
AC008764.6
AL050341.2
OR2A1-AS1
ELOA-AS1
SUV39H2-DT
AL035661.1
BACE1-AS
AP005482.2
PCBP1-AS1
ZNF436-AS1
AC012184.3
AC093752.2
AC093227.1
PDE2A-AS2
SUGT1-DT
AC005261.3
AC012467.2
AL136162.1
ILF3-DT
EP300-AS1
AC063948.1
AL353708.3
AC025171.2
AC006449.5
AC015871.3
AC107375.1
DM1-AS
AC024075.3
LINC01564
AC090425.2
ANAPC1P2
ACVR2B-AS1
FGD5-AS1
AC006942.1
ILRUN-AS1
NFYC-AS1
LINC01521
COA6-AS1
LINC01355
FAM160A1-DT
LINC01011
UBL7-AS1
AC232271.1
AL023803.2
LINC01534
MIR924HG
AC124016.1
